# Supplementary material for: MicroRNA-146b promotes adipogenesis by suppressing the SIRT1-FOXO1 cascade
Source: EMBO Mol Med. 2013 Sep 6;5(10):1602–12. doi: 10.1002/emmm.201302647 (PMC3799582; doi:10.1002/emmm.201302647)
Supplement: Supplementary file 3 [file emmm0005-1602-SD3.txt]

EMBO MolecularMedicine  PeerReview ProcessFile- EMM-2013-02647
 
 
© EMBO 1 
 
 
 
 
MicroRNA-146b promotes adipogenesis by suppressing the 
SIRT1-FOXO1 cascade
 
Jiyun Ahn,Hyunjung Lee,Chang Hwa Jung,Tae IlJeon and Tae YoulHa
 
Correspondingauthor:TaeYoulHa, KoreaFoodResearchInstitute
 
 
 
 
Review timeline: Submissiondate: 18 February 2013
 EditorialDecision: 20 March 2013
 Revisionreceived: 23 June 2013
 EditorialDecision: 11 July 2013
 Revisionreceived: 31 July 2013
 Accepted: 02 August2013
 
 
 
 
TransactionReport:
 
(Note:With the exception ofthe correction oftypographicalorspelling errorsthatcould be a source ofambiguity,
letters and reports are not edited. The originalformatting oflettersand referee reportsmaynotbe reflected in this 
compilation.)
 
 
Editor:Céline Carret 
 
 
1stEditorialDecision 20 March 2013
 
ThankyouforthesubmissionofyourmanuscripttoEMBO MolecularMedicine.Wehavenow 
heard back from thethreerefereeswhom weasked to evaluateyourmanuscript.Although the
referees find the study to be of potentialinterest,they also raise a numberofsignificantconcerns
that need to be addressed in a major revision of the manuscript.
 
Asyouwillseefrom theenclosedreports,allthreerefereesfindthetopicinterestingandthe
molecularaxisnovelandrelevanttomolecularmedicine.However,allthree reviewers have one 
important concern: the in vivo analysis of the model is at best superficial and should be greatly 
improved (at the molecular and physiological levels as suggested) to demonstrate that the pathway 
effectively regulatesadipogenesisin vivo.
 
In addition,referees 2 and 3 are concerned aboutthe transfection experimentand referee 2 suggests 
using siRNA orshRNA instead,which wewould recommend to do asto ruleoutany unspecific
effecton Sirt1 levels.
 
Referee3wouldalsolike to see better quantitation and statistical analysis. Referee 2 is concerned 
aboutthe western blotin figure 3A.To addressthispoint,Iwould like to suggestto provide the 
uncropped and unprocessed scan thatwewould publish onlinewith thearticleassupplementary 
"Source Data" file.We do encourage the publication ofsource data,particularly forelectrophoretic 
gelsand blots,with theaim ofmaking primary datamoreaccessibleand transparentto thereader.
ThePDFfilesshouldbelabeledwiththe appropriate figure/panelnumber,and should have 
molecularweightmarkers;furtherannotationmaybeusefulbutisnotessential.
 EMBO MolecularMedicine  PeerReview ProcessFile- EMM-2013-02647
 
 
© EMBO 2 
In conclusion,I would like to give you the opportunity to revise your manuscript,with the 
understanding thattherefereeconcernsmustbe fully addressed and thatacceptance ofthe 
manuscriptwouldentailasecondroundofreview.
 
PleasenotethatitisEMBO MolecularMedicinepolicytoallow asingleroundofrevisioninorder
to avoid the delayed publication of research findings. Consequently, acceptance or rejection of the 
manuscriptwilldependonthecompletenessofyourresponsesincludedinthenextversionofthe
manuscript.
 
EMBO MolecularMedicinehasa"scoopingprotection"policy,wherebysimilarfindingsthatare 
published by othersduring review orrevision arenotacriterion forrejection.Should you decideto 
submita revised version,Ido ask thatyou getin touch afterthree months ifyou have notcompleted 
it, to update us on the status. 
 
Pleasealsocontact us as soon as possible if similar work is published elsewhere. If other work is 
published wemay notbeableto extend therevision period beyond threemonths. 
 
 
I look forward to seeing a revised form of your manuscriptas soon as possible.
 
***** Reviewer'scomments***** 
 
Referee#1(CommentsonNovelty/ModelSystem): 
 
ThismsfindsaroleforincreasingmiRNA146bwithadiposedifferentiation(increasemiRNA146b,
decreaseSIRT1,decreased FOXO1 deacetylation).Thisisinteresting and novel.A major gap in the
paperisthelack ofunderstanding theeffectofmiRNA146b knockdown on glucosehomeostasis.I
wouldrequirethisbeforeacceptingthepaper;itwillentailamajoramountofnew experimental
worktocomply.
 
Referee#1(Remarks):
 
Thismsfinds thatmiRNA146b increases with and promotes adipose development,while inhibiting 
it prevents adipose development. The miRNA binds to the 3'UTR of SIRT1 and manipulating 
miR146baffectsSIRT1RNAandprotein(incmiRwilldecSIRT1);miR146bactsviaSIRT1 to 
affectadipose differentiation and FOXO1 isdownstream.miR146b isincreased in mouse obesity 
modelsandreductionofmiR146bbyLNAreducedadiposityinmice.
 
Theobservationsarenovelandinteresting. 
 
1.A majoromission in thepaperisexamination oftheeffectthattheLNA/reduced adiposity hason 
the physiology of the mice. Are these lean, healthy insulin-sensitive mice? Orare they 
lipodystrophic, insulin resistant? There is a lot of physiology that could/should be done to address 
this point. Thepaperwouldbehugelyimprovedbyinclusionofsuchdata(egclamp,lipidlevels,
etc).
 
 
Referee#2(CommentsonNovelty/ModelSystem): 
 
ThenoveltyofthisworkissignificantlydampenedbypreviousreportthatSIRT1regulates
adipogenesisand Sirt1+/- micehavereductioninfat.IdentifyingSIRT1asatargetofmiR-146b is
indeed a novel finding but authors did not produce convincing data to support a miR-146b/SIRT1 
pathway regulatesadipogenesis.Thisispartly dueto thefactthattheirtransfection system 
significantly affects the expression levels ofSIRT1,one oftheirmajortargets.In addition,their
characterization ofmiR-146b knockdown miceisquitesuperficialmaking itdifficultto conclude
that 146b regulates adipogenesis in vivo.
 
 
 
Referee #2 (Remarks):EMBO MolecularMedicine  PeerReview ProcessFile- EMM-2013-02647
 
 
© EMBO 3 
 
ThemanuscriptbyAhnetalreportsthatmiR-146b levelincreased during 3T3-L1differentiation,
and inhibition oractivation ofmiR-146b decreased orincreased adipogenesisrespectively.The
authorsfurtheridentified thatmiR-146b targetsSIRT1 to increase FOXO1 acetylation,which 
mediatesitspre-adipogenic effect.They then wenton to suppressmiR-146b in miceand 
demonstrated reduced adiposity and hepatosteatosis.In general,thisarticleaddressesavery 
interesting subject in metabolicregulation buttheapproach isvery limited and themechanism 
proposed isonly partially supported by theauthors'data.Key information ismissing forseveral
experiments.Therefore,a significantnumberofadditionalexperimentsand clarificationsare 
necessary forthemanuscriptto beconvincing.
 
 
Majorissues
1.In Fig.2C,Sirt1 levelstransfected with miR-146b AcorAcCTL wereboth significantly lower
than that in mock transfection yet only miR-146b Acinduced adipogenesisasshown in Figure1C. 
TheauthorsshouldtestdifferentdosesofAcandCTL tomakesurethatalteredSIRT1expression
and adipogenesiswere notcaused by the transfection perse.The same problem existsin Figure 2E 
butitiseven moretroubling sinceboth transfectionshere increased SIRT1 expression as compared 
to MOCK. Therefore it appears that the current experimental system is not suitable for studying the 
role of SIRT1 in adipogenesis.In stead,a lentivirus or retrovirus based system should be used.
 
2.Again in Figure2C,SIRT1 protein levelin miR AcCTL transfection isclearly lowerthan thatin 
MOCKbuttheirmRNAlevelsarealmostthesameasshowninFigure2B.Isthereanypost-
transcription regulation here?
 
3.Fig.3A wasclearly generated from two blotsbased on themisalignmentofactin bandsand 
differentbackground so they cannotbecompared.
 
4.Foxo1 protein levelsin celllysateneed to beshown beforetheIP datain Figure4 can be
appropriately interpreted.And thisappliesto Figure 5 aswell. 
 
5.Theauthorsinterpretthatthe reduced adiposity in miR-146b knockdown micewascaused by 
decreased adipocytedifferentiation yetdid notshow asingleadipogenicmarkerssuch as
PPARgammaoraP2.Infact,SIRT1hasbeenshowedtobeabletoregulatefattyacid oxidation in 
the liver. All physiological changes observed in miR-146b knockdown micecan beexplained if
reduced miR-146b in theliverincreasesSIRT1 level.Allthesepossibilitieshaveto beaddressed 
beforetheauthorscan concludethatmiR-146b regulates adipogenesis in vivo.
 
 
Minorissues
1.Criticalphysiologicalparameterssuch asthelevelsofserum lipids,glucoseand key metabolic
hormonesin controland miR-146b knockdown miceneed to beprovided to establish aclearpicture
on thephysiologicalchangesin these mice.
 
 
Referee#3(CommentsonNovelty/ModelSystem): 
 
TheauthorsprovidedevidenceinsupportoftheroleofMicroRNA inadipogenesis.Ingeneral,the
important roles of microRNA in the regulation of physiological processes such as energy balance
are justbeginning to be appreciated.In thisregard,the findingsofMicro-RNA-mediatedregulation
ofadipogenesisarenovel.Becausethemanuscriptaddressesthemolecularmechanismsunderlying 
the regulation of energy homeostasis, the findings are directly implicated in the control of body 
weightandthuspreventionofoverweightandobesity.Thisisofhighmedicalimpactparticularlyin
developed Western countries.Thetechnicalstrength ishigh,and thedataareclear.The3T3 cell
system isawell-established modelforstudying white adipocyte differentiation.ob/ob,db/db and 
DIO arealsoadequatemodelsinaddressinginvivoroles.
 
Referee#3(Remarks):
 EMBO MolecularMedicine  PeerReview ProcessFile- EMM-2013-02647
 
 
© EMBO 4 
(1) Fig.2C:As compared to the MOCK,the protein levelof SIRT1 was apparently reduced by the 
treatment of the micro-RNA activatorcontrol(miR AcCTL).Densitometryshouldbeperformedto
quantify theresults.From thegelshown,thecontrolpersehasstrong effecton theSIRT1 protein 
level, which weakens the validity of using the activatorin the study.
 
(2) Fig.2E:Similarly,the controlof the micro-RNA inhibitor(miR InCTL)apparentlyupregulated
the protein level of SIRT1. Densitometry of the protein should be performed to reflect the overall 
effects.Again,from the gelshown, the control itself seems to have a potent effect on SIRT1 protein 
level, which significantly weakens the validity of using this control in the studies.
 
(3) In Fig.2,the numbers of treatments (i.e.,the values of "n") are missing.This information must
beprovided in thelegend.Thestatisticaldifferencebetween thetreated group,eitheractivator-
treated or inhibitor-treated, and the control group (CTL) should be presented.
 
(4)In Fig.3B,why did the knockdown of SIRT1 (in MOCK group) notaffectdifferentiation ofthe 
cells?Thiscontradictsthe observation on the effectsexerted by the microRNA activatorthat
downregulatesSIRT1 levelsand inducesdifferentiation.
 
(5) In Fig.3,the numbers of treatments (i.e.,the values of "n") are missing.This information must
beprovided in thelegend.
 
(6) Fig 4:The message levelof FOXO1 does notalter in concertwith thatof the totalprotein level.
Theactivatorortheinhibitorappearstoaffectthemessagelevelwithoutalteringthetotalprotein
level of FOXO1.Whatdoesthistell?Moremechanisticinterpretationisneeded.
 
(7) In the animalstudy part(Fig.5),a major concern is tissue specificity.Following i.p.injection,the 
majororganaffectedisusuallyliver.Ifthiswerethecase,theinterpretation would be changed. The 
weightlosseffectshowninFig.5Cmayhaveasignificantcontributionfrom thealteredlipogenesis
in liver. The in vivo part may not add additional strength to the entire conclusion drawn from the 
studies.
 
 
 
1stRevision - authors'response 23 June 2013
 
ResponsetoReviewers’Comments
 
WethanktheReviewersfortheirthoughtfulandconstructivereviewsofourmanuscript.Wehave
attempted to addresseach ofcommentsin the textand with additionalexperiments.Theirvaluable 
suggestions significantly improved the quality and clarity ofourmanuscript.Detailed point-by-point
responses are provided below,with the Reviewers'comments indicated in italics.
 
Referee#1(CommentsonNovelty/ModelSystem): 
Thismsfindsaroleforincreasing miRNA146b with adipose differentiation (increase miRNA146b, 
decreaseSIRT1,decreased FOXO1 deacetylation).Thisisinteresting and novel.A majorgap in the
paperisthelackofunderstanding theeffectofmiRNA146b knockdown on glucosehomeostasis.I
wouldrequirethisbeforeacceptingthepaper;itwillentailamajoramountofnew experimental
worktocomply.
 
WewouldliketothanktheReviewerfortheconstructivecommentsthathelpedtoimproveour
manuscript.
Wehaveperformedsignificant additional experiments that examined the effect of miR-146b 
knockdown on glucosemetabolism.Glucose- and insulin-tolerance tests showed that miR-146b 
knockdown resultsin improved insulin resistance(new Supporting Fig.S8A and B).Additionally,
wemeasured thelevelsofinsulin,leptin,and adiponectin in theblood and found thatmiR-146b 
knockdown effectively ameliorateshyperinsulinemia,hyperleptinemia,and HOMA-IR (new 
SupportingTableS4).
 
 EMBO MolecularMedicine  PeerReview ProcessFile- EMM-2013-02647
 
 
© EMBO 5 
Referee#1(Remarks):
ThismsfindsthatmiRNA146bincreaseswith and promotesadiposedevelopment,whileinhibiting it
preventsadiposedevelopment.ThemiRNA bindsto the3'UTR ofSIRT1 and manipulating miR146b 
affectsSIRT1 RNA and protein (incmiR willdecSIRT1);miR146b actsvia SIRT1 to affectadipose
differentiation and FOXO1 is downstream. miR146b is increased in mouse obesity models and 
reduction ofmiR146b by LNA reduced adiposity in mice.
Theobservationsarenovelandinteresting.
1.A majoromission in thepaperisexamination oftheeffectthatthe LNA/reduced adiposity hason 
the physiology of the mice. Are these lean, healthy insulin-sensitive mice? Or are they 
lipodystrophic, insulin resistant? There is a lot of physiology that could/should be done to address 
this point. The paper would be hugely improved by inclusion ofsuch data (eg clamp,lipid levels,
etc).
 
WeappreciatetheReviewer’scommentthatrequestedclarificationofthephysiologicalrelevanceof
ourLNA-miR146bantagomirdata.
Wehaveinvestigatedthisquestionindetail.Weanalyzed blood lipid profilesand found thatLNA-
miR146binjectionsignificantlyimproveddyslipidemia(newSupportingTableS3).Toidentify
whethermiR-146b knockdown contributesto theamelioration ofinsulin resistance,weperformed 
glucose- and insulin-tolerance tests.We observed increased glucose tolerance and insulin sensitivity 
in LNA-146b injected mice(new Fig.S8A and B).Blood hormonemeasurementsindicated thatthe
LNA-146b antagomireffectively reduced circulating insulin and leptin levels.HOMA-IR wasalso
significantly inhibited in LNA-146b injected mice(new Supporting TableS4).
Together,theseresultssuggestthatmiR-146b knockdown significantly enhanced insulin sensitivity 
in obese mice that are fed high-fatdiets. 
 
 
Referee#2(Commentson Novelty/ModelSystem):
ThenoveltyofthisworkissignificantlydampenedbypreviousreportthatSIRT1regulates
adipogenesisand Sirt1+/- micehavereductioninfat.IdentifyingSIRT1asatargetofmiR-146b is
indeed a novel finding but authors did not produce convincing data to support a miR-146b/SIRT1 
pathwayregulatesadipogenesis.Thisispartlydueto thefactthattheirtransfection system 
significantly affects the expression levels ofSIRT1,one oftheir major targets.In addition,their 
characterization ofmiR-146b knockdown miceisquitesuperficialmaking itdifficultto conclude
that 146b regulates adipogenesis in vivo.
 
WewishtothanktheReviewerfortheinsightfulcritique.AstheReviewerpointedout,previous
reports suggested an anti-adipogenic role ofSIRT1 in white adipocytesand mesenchymalstem cells
(Backesjoetal,2006; Picardetal,2004). However, the current report is the first finding that the 
miR-146b/SIRT1 pathway regulatesadipogenesis.
Toaddresstheconcernregardingourtransfectionsystem,werepeatedmiRNA functionalanalysis
using thesecond generation ofmirVana™ miRNA MimicandInhibitors(LifeTechnologies),which
morespecificallyandpotentlytargetsmiRNAs.Figures1(exceptFig.1A),Fig.2(exceptFig.2A
and F),Fig.3A-B,andFig.4.Thecorrespondinglegendsandthemanuscripttext,havebeen
modifiedaccordingly, to highlight these new data. 
TocharacterizethemiR-146b knockdown mice,weanalyzed theirmetaboliccharacteristicsin 
detail,including blood lipid profiles(new Supporting TableS3),hormones(new Supporting Table
S4),glucose- and insulin-tolerance tests(new Fig.S8),and immunoblotting ofadipogenic markers
(new Fig.5F).
Thus,wehaveconductedextensivenew physiologicalcharacterizationandanalysesofmiR-146b 
knockdown mice,and havevalidated ouroriginaltransfection method by repeating thesecritical
experimentswith an alternative transfection system,with similarresults. 
 
Referee#2(Remarks):
 
ThemanuscriptbyAhnetalreportsthatmiR-146b levelincreased during 3T3-L1differentiation,
and inhibition oractivation ofmiR-146b decreased orincreased adipogenesisrespectively.The 
authorsfurtheridentified thatmiR-146b targetsSIRT1 to increaseFOXO1 acetylation,which 
mediatesitspre-adipogeniceffect.Theythen wenton to suppressmiR-146b in miceand 
demonstrated reduced adiposity and hepatosteatosis. In general, this article addresses a very 
interesting subject in metabolic regulation but the approach is very limited and the mechanism EMBO MolecularMedicine  PeerReview ProcessFile- EMM-2013-02647
 
 
© EMBO 6 
proposed isonlypartiallysupported bytheauthors'data.Keyinformation ismissing forseveral
experiments.Therefore,a significantnumberofadditionalexperimentsand clarificationsare 
necessaryforthemanuscriptto beconvincing.
 
Majorissues
1.In Fig.2C,Sirt1 levelstransfected with miR-146b AcorAcCTL wereboth significantlylower
than that in mock transfection yet only miR-146b Acinduced adipogenesisasshown in Figure1C.
TheauthorsshouldtestdifferentdosesofAcandCTL tomakesurethatalteredSIRT1expression
and adipogenesiswerenotcaused bythetransfection perse.The same problem existsin Figure 2E 
butitiseven moretroubling sinceboth transfectionshereincreased SIRT1 expression ascompared 
to MOCK. Therefore it appears that the current experimental system is not suitable for studying the 
role ofSIRT1 in adipogenesis.Instead,a lentivirusorretrovirusbased system should beused. 
 
WearegratefulfortheReviewer’sconstructivecomments.Toaddresstheconcernregardingour
transfection system, we repeated miRNA functional analysis using newly released miRNA Mimic
and Inhibitorsfrom Life Technologies,which more specifically and potently targetsmiRNAsversus
earliersystems.The new data obtained in these additionalexperimentshave been incorporated to 
new Figures1 (exceptFig.1A),new Fig.2 (exceptFig.2A and F),new Fig.3A-B,andnew Fig4.
Thecorrespondinglegendsandmanuscripttexthavebeenmodifiedaccordingly.(Pleaseseeour
response to CommentsonNovelty/ModelSystem, above). 
 
2.Again in Figure2C,SIRT1 protein levelin miR AcCTL transfection is clearly lower than that in 
MOCKbuttheirmRNAlevelsarealmostthesameasshowninFigure2B.Isthereanypost-
transcription regulation here? 
 
ToeliminatetheunintentionaleffectsofmiR AcCTL orInCTL transfectiononSIRT1expression,
weperformed miRNA functionalstudiesusing improved experimenttoolsthathave increased 
transfection specificity and potency. Thus we have validated that the miRNA activator negative 
controldoesnottargetany miRNA and downstream genes(new Fig.2C). 
 
3.Fig.3A wasclearlygeneratedfrom twoblotsbasedonthemisalignmentofactinbandsand
differentbackground so theycannotbecompared.
 
Assuggested,wehaveperformedadditionalwesternblottingexperimentsandprovidethesedatain
new Supporting FigureS2A.Thesenew immunoblotsclearly indicateeffectiveSIRT1 
downregulation.
 
4.Foxo1 protein levelsin celllysateneed to beshown beforetheIP data in Figure4 can be
appropriatelyinterpreted.And thisappliesto Figure5 aswell. 
 
ToruleoutinadvertenteffectsofmiR Ac CTL ormiR In CTL on FOXO1 expression,we changed 
ourmiRNA functionalstudy toolsand performed anew setofexperiments.Wehavenow measured 
acetylated FOXO1 protein expression using an anti-Ac-FOXO1antibody(sc-49437,SantaCruz
Biotechnology).Usinganew miR-146b specificactivatororinhibitor,wehaveexamined theeffect
ofmiR-146b on FOXO1 deacetylation in vitro (new Fig.4).We also measured the levelof 
acetylated FOXO1 in adipose tissue from miR-146b knockdown mice(new Fig.5B).
 
5.Theauthorsinterpretthatthereduced adiposityin miR-146b knockdown micewascaused by
decreased adipocytedifferentiation yetdid notshow a singleadipogenicmarkerssuch as
PPARgammaoraP2.Infact,SIRT1hasbeenshowedtobeable to regulate fatty acid oxidation in 
the liver. All physiological changes observed in miR-146b knockdown micecan beexplained if
reduced miR-146b in theliverincreasesSIRT1 level.Allthesepossibilitieshaveto beaddressed 
beforetheauthorscan conclude thatmiR-146b regulatesadipogenesisin vivo.
 
Wehaveperformedwesternblottingthatdemonstratesalteredexpression ofadipogenesis-related 
factors such as C/EBPα,PPARγ,fatty acid synthase,and AP2 in white adipose tissue from miR-
146b knockdown mice(new Fig.5F).
TheReviewerhaspointedoutanimportantphysiologicalroleofhepaticSIRT1.Administrationof
LNA-miR-146b significantly increased SIRT1 levelsand decreased fataccumulation in livertissuesEMBO MolecularMedicine  PeerReview ProcessFile- EMM-2013-02647
 
 
© EMBO 7 
(new Fig.S7C and D).Our results are in agreementwith a previous study (Lietal,2011), in which 
systemic SIRT1 overexpression protected insulin resistance and improved metabolic parameters.
In contrast,hepatic-specific SIRT1 deletion showed greaterlipid accumulation in the liveras a result
ofreduced fatty acid oxidation; however SIRT1 deletion does not alter serum triglyceride and 
cholesterollevels(Purushotham etal,2009). Moreover, hepatic knockout of SIRT1 fails to alter
serum insulin and leptin levels and shows normalinsulin sensitivity and fuelmetabolism in white 
adipose tissue and muscle.Thus,hepatic-specific SIRT1 knockoutdoes notcause systemic glucose 
intolerance. These observations suggest that upregulation ofhepaticSIRT1 aloneisnotsufficientto 
improve systemic insulin resistance, dyslipidemia, and hyperinsulinemia.
Instead,adipose tissue is importantin controlling whole-body metabolism by releasing adipokines
and storing free fatty acids.Thus,increased adipose massvia hyperplasia and hypertrophy resultsin 
insulin resistance and adipocyte dysfunction (Robertsetal,2009). Therefore, reduced adiposity 
through downregulated miR-146b playsacrucialrolein attenuating metabolicdisordersincluding 
insulin resistance and dyslipidemia. 
WehaveincorporatedadetailedexplanationintotheDiscussionsectionofourmanuscript.
 
Minorissues
1.Criticalphysiological parameters such as the levels of serum lipids, glucose and key metabolic 
hormonesin controland miR-146b knockdown miceneed to beprovided to establish a clearpicture
on thephysiologicalchangesin thesemice.
 
Wemeasuredserumlipidprofiles and metabolic parameters such as insulin,leptin,adiponectin,and 
fasting glucose levels (new Supporting Tables S3 and S4).We also analyzed systemic insulin 
resistance via glucose- and insulin-tolerance tests (new Fig. S8A and B). 
 
 
 
Referee#3(Commentson Novelty/ModelSystem):
 
TheauthorsprovidedevidenceinsupportoftheroleofMicroRNA inadipogenesis.Ingeneral,the
important roles of microRNA in the regulation of physiological processes such as energy balance 
arejustbeginning to beappreciated.In thisregard,thefindingsofMicro-RNA-mediatedregulation
ofadipogenesisarenovel.Becausethemanuscriptaddressesthemolecularmechanismsunderlying 
the regulation of energy homeostasis, the findings are directly implicated in the control ofbody
weightandthuspreventionofoverweightandobesity.Thisisofhighmedicalimpactparticularlyin
developed Western countries.Thetechnicalstrength ishigh,and thedata areclear.The3T3 cell
system is a well-established modelforstudying white adipocyte differentiation. ob/ob, db/db and 
DIO arealsoadequatemodelsinaddressinginvivoroles.
 
WeappreciateverymuchthattheReviewerfoundourworktobeveryinterestingandofimport.We
thank the Reviewer for the helpful suggestions, for whichweprovidepoint-by-pointresponses.
 
Referee#3(Remarks):
 
(1) Fig.2C: As compared to the MOCK,the protein levelofSIRT1 was apparently reduced by the 
treatment of the micro-RNA activatorcontrol(miR AcCTL).Densitometryshouldbeperformedto 
quantifytheresults.From thegelshown,thecontrolpersehasstrong effecton theSIRT1 protein 
level, which weakens the validity of using the activator in the study. (2) Fig.2E: Similarly, the 
controlofthe micro-RNA inhibitor(miR InCTL)apparently upregulated the protein level of SIRT1. 
Densitometryoftheproteinshouldbeperformedtoreflecttheoveralleffects.Again,from thegel
shown,the controlitselfseems to have a potenteffecton SIRT1 protein level,which significantly 
weakensthevalidityofusing thiscontrolin thestudies. 
 
(1) and (2):To eliminate unintentionaleffects of miR Ac CTL or In CTL on SIRT1 expression,we 
performed new miRNA functionalstudiesusing thenewly released miRNA Mimicand Inhibitors
from Life Technologies,  which are more specific and potent than previous products. Using this 
system,we have eliminated the inadvertenteffects ofmiRNA negative controls on SIRT1 
expression (new Fig.2B - E).
 EMBO MolecularMedicine  PeerReview ProcessFile- EMM-2013-02647
 
 
© EMBO 8 
(3) In Fig.2,the numbers oftreatments (i.e.,the values of"n") are missing.This information must
beprovided in thelegend.Thestatisticaldifferencebetween thetreated group,eitheractivator-
treated or inhibitor-treated, and the control group (CTL) should be presented.
Wenowshowthenumbersoftreatmentsinallfigure legendsincluding Figure 2 legend.The 
statisticaldifferences between the treated groups and controlgroup are also indicated.
 
(4) In Fig.3B,why did the knockdown ofSIRT1 (in MOCK group) notaffectdifferentiation ofthe 
cells? Thiscontradicts the observation on the effects exerted by the microRNA activator that 
downregulatesSIRT1 levelsand inducesdifferentiation. 
 
TheRevieweriscorrectthatMOCK andSIRT1knockdowngroupsappeartobesimilarintheOil
RedO stainingpicture.Weapologizeforcausing misunderstanding,which wasdueto themistaken 
selection ofrepresentative photographs.We have added quantitative measurements oflipid 
accumulation in new Fig.3B and substituted the photographsin Fig.3A with new photosthatbetter
reflectthe true effectsoftreatment.
Additionally,wehaveconfirmedthatSIRT1knockdownresultedinsignificantlyincreasedfat
accumulation,asdetermined by OilRed O staining after8 daysofdifferentiation (new Supporting 
Fig.S2A -C).
 
(5) In Fig.3,thenumbersoftreatments(i.e.,thevaluesof"n")aremissing.Thisinformation must
beprovided in thelegend.
 
Now weshow thenumbersoftreatmentsinallfigurelegendsincludingFig.3legend.
 
(6) Fig 4: The message levelofFOXO1 does notalterin concertwith thatofthe totalprotein level.
Theactivatorortheinhibitorappearstoaffectthemessagelevelwithoutalteringthetotalprotein
level of FOXO1. What does this tell? More mechanistic interpretation is needed.
 
Toruleoutinadvertenteffectson FOXO1 by miR AcCTL ormiR In CTL,wechanged ourmiRNA 
functionalstudy tools and performed a new setof experiments. 
In adipose tissue,FOXO1 interacts with PPARγ and negatively regulates its transcriptionalactivity 
(Dowelletal,2003). Acetylation of FOXO1 attenuates DNA-binding and represses its 
transcriptional activity (Matsuzakietal,2005). SIRT1 regulates FOXO1 transactivation activity by 
deacetylating threelysineresidueswithin the forkhead DNA binding domain (van derHeide& 
Smidt,2005). Similarly, SIRT2 regulates 3T3-L differentiationbyregulatingFOXO1
acetylation/deacetylation. Therefore, measuring Ac-FOXO1couldprovidemorerelevant
information about the role of FOXO1, a downstream candidate of the miR-146b/SIRT1 pathway.
Thus,wehaveperformednew setofwesternblottingexperimentswithanti-Ac-FOXO1antibody
(sc-49437,SantaCruzBiotechnology).New dataareshown in Fig.4A-D.Theresultssuggestthat
FOXO1ismodulateddownstream ofthemiR-146b/SIRT1 pathway.
 
(7) In the animalstudy part(Fig.5),a major concern is tissue specificity.Following i.p.injection, 
the major organ affected is usually liver. If this were the case, the interpretation would be changed. 
TheweightlosseffectshowninFig.5C mayhaveasignificantcontributionfrom thealtered
lipogenesis in liver. The in vivo part may not add additionalstrength to theentireconclusion drawn 
from the studies.
 
Weunderstandyourconcernregardingtissuespecificity.TheadministrationofLNA-miR-146b 
significantly increased SIRT1 levels and decreased fataccumulation in livertissues (Fig.S7).We 
characterized the metabolic type and found thatthe LNA-146b antagomireffectively improved 
metabolicdisorderssuchasinsulinresistanceanddyslipidemiainhighfat-fed mice similarto 
SIRT1overexpression(new SupportingTablesS3andS4,andnew Supporting Fig.S8).Ourresults
agree with previousfindings(Lietal,2011), in which systemic SIRT1 overexpression protected 
againstinsulin resistance and improved metabolicparameters.
Interestingly,hepatic-specific deletion ofSIRT1 shows greaterlipid accumulation in the liveras a 
resultof reduced fatty acid oxidation;However,this does notalter serum triglyceride and 
cholesterollevels(Purushotham etal,2009). Moreover, hepatic knockout of SIRT1 fails to alter 
serum insulin and leptin levels and shows normalinsulin sensitivity and fuelmetabolism in white 
adipose tissue and muscle; thus these animals do not develop systemic glucose intolerance. These EMBO MolecularMedicine  PeerReview ProcessFile- EMM-2013-02647
 
 
© EMBO 9 
results indicate thatupregulation of hepatic SIRT1 is notsufficientto improve systemic insulin 
resistance,dyslipidemia,and hyperinsulinemia.
Ontheotherhand,adipose tissue is important in controlling whole body metabolism by releasing 
adipokinesand storing free fatty acids.Thus,increased adipose massvia hyperplasia and 
hypertrophy resultsin insulin resistanceand adipocytedysfunction (Robertsetal,2009). 
Collectively,reducedadipositythroughdownregulatedmiR-146b playsacrucialrolein attenuating 
metabolicdisordersincludinginsulinresistanceanddyslipidemia.Wehaveincorporated additional
detailed explanation into theDiscussion section. 
TheauthorsareextremelyappreciativeofthetimeandeffortthattheEMBO MolecularMedicine 
reviewers and editorialstaff have provided in thoroughly assessing our report.We believe thatwe 
havesatisfactorily addressed allcritiquesand queries,and haveperformed asignificantnumberof
new experimentsthatconfirm ourinitialconclusions.Weareconfidentthatourcurrentmanuscript
is now of the quality, clarity, and depth required for publication in EMBO MolecularMedicine, and 
willawaityoureditorialdecisionregardingpublicationofourrevisedmanuscript.
 
References
BackesjoCM,LiY,LindgrenU,HaldosenLA (2006)ActivationofSirt1decreasesadipocyte 
formation during osteoblastdifferentiation of mesenchymalstem cells.Journalof bone and mineral
research :the officialjournalof the American Society for Bone and MineralResearch 21:993-1002 
 
DowellP,OttoTC,AdiS,LaneMD (2003)Convergenceofperoxisomeproliferator-activated 
receptor gamma and Foxo1 signaling pathways.The Journalof biologicalchemistry 278:45485-
45491 
 
LiY,XuS,GilesA,NakamuraK,LeeJW,HouX,DonmezG,LiJ,LuoZ,WalshK etal(2011)
Hepaticoverexpression ofSIRT1 in miceattenuatesendoplasmicreticulum stressand insulin 
resistance in the liver.FASEB journal:officialpublication of the Federation of American Societies 
forExperimentalBiology 25:1664-1679 
 
MatsuzakiH,DaitokuH,HattaM,AoyamaH,YoshimochiK,Fukamizu A (2005)Acetylation of
Foxo1altersitsDNA-binding ability and sensitivity to phosphorylation.ProceedingsoftheNational
AcademyofSciencesoftheUnitedStatesofAmerica102:11278-11283 
 
PicardF,KurtevM,ChungN,Topark-Ngarm A,SenawongT,MachadoDeOliveiraR,LeidM,
McBurneyMW,GuarenteL(2004)Sirt1promotesfatmobilizationinwhiteadipocytesby
repressing PPAR-gamma.Nature429:771-776 
 
Purushotham A,SchugTT,XuQ,SurapureddiS,GuoX,LiX (2009)Hepatocyte-specific deletion 
ofSIRT1 altersfatty acid metabolism and resultsin hepaticsteatosisand inflammation.Cell
metabolism 9:327-338 
 
RobertsR,HodsonL,DennisAL,NevilleMJ,HumphreysSM,HarndenKE,Micklem KJ,Frayn
KN (2009)Markersofdenovo lipogenesisin adiposetissue:associationswith smalladipocytesand 
insulin sensitivity in humans. Diabetologia 52: 882-890 
 
van derHeideLP,SmidtMP (2005)Regulation ofFoxO activity by CBP/p300-mediated
acetylation.Trendsin biochemicalsciences 30:81-86 
 
 
 
 
2nd EditorialDecision 11 July 2013
 
ThankyouforthesubmissionofyourrevisedmanuscripttoEMBO MolecularMedicine.Wehave
now received theenclosed reportsfrom therefereesthatwereasked to re-assessit.Asyou willsee 
the reviewersarenow globallysupportiveandIam pleasedtoinform youthatwewillbeableto
acceptyourmanuscriptpending the following finalamendments: 
 EMBO MolecularMedicine  PeerReview ProcessFile- EMM-2013-02647
 
 
© EMBO 10
Asyoucansee,referee2agreesthatthedatashowsinvitrothathemiR146b-Sirt1-Foxo1pathway
regulates adipogenesis, and in vivo that systemic inhibition of miR146b improves glucose and lipid 
metabolism.However,thisrefereeisstillnotconvincedthattheaxisisshowntocontrol
adipogenesisin mice.Assuch,while atthispointIwillnotask you to perform any further
experiments,unlessyou already have data athand Iwould greatly appreciate ifyou could address
the issue raised in writing and reflect the referee's concern in the results and discussion section of the 
manuscript.
 
I have noticed thatthe manuscriptdoesnotcontain a microarray section in the materialsand 
methods.Itisessentialtotheglobalunderstandingthatallexperimentsaredescribedinthemain
body ofthemanuscriptincluding microarray accession numbers.Pleasemakesure that all 
experimentsare described in the materialand methods(including the microarrayssource,analysis,
datamining and thebioinformaticssearch). 
 
Dataofgeneexpressionexperimentsdescribedinsubmittedmanuscriptsshouldbedepositedina
MIAME-compliantformatwith one ofthe public databases.We would therefore ask you to submit
yourmicroarray datato theArrayExpressdatabasemaintained by theEuropean Bioinformatics
Institute for example.ArrayExpress allows authors to submittheir data to aconfidentialsection of
the database, where they can be put on hold until the time of publication of the corresponding 
manuscript.Pleaseseehttp:www.ebi.ac.uk/arrayexpress/Submissions/orcontactthesupportteam at
arrayexpress@ebi.ac.uk forfurtherinformation. 
 
Pleasesubmityourrevisedmanuscriptwithintwoweeks.
 
I look forward to reading a new revised version of your manuscriptas soon as possible.
 
***** Reviewer'scomments***** 
 
Referee#1(Remarks):
 
Asnotedpreviously,thismsfindsthatmiRNA146bincreaseswithandpromotesadipose
development,whileinhibiting itpreventsadiposedevelopment.ThemiRNA bindsto the3'UTR of
SIRT1andmanipulatingmiR146baffectsSIRT1RNA andprotein(incmiR willdecSIRT1);
miR146bactsviaSIRT1toaffectadipose differentiation and FOXO1 isdownstream.miR146b is
increased in mouse obesity models and reduction of miR146b by LNA reduced adiposity in mice. 
Therevisedmsnow alsoshowsthatthedecreasedadiposityisaccompaniedbyimproved
glucose/lipid homeostasis.Additionally therevised mspresentsmuch clearer,moreconvincing data
that the various interventions really achieved the desired effects on miRNA146b and Sirt1 levels.
 
Theauthorshaverespondednicelytotheotherreviewersandmycomments. 
 
 
 
Referee#2(CommentsonNovelty/ModelSystem): 
 
Systemicinhibitionof146binmicebyLNA-miR-146b cannotconvincingly establish thatthe
proposed miR146b-SIRT1-FOXO1pathwayregulatesadipogenesisinvivo.
 
 
 
Referee#2(Remarks):
 
Theauthorshaveaddressed majority ofmy technicalquestionsand the quality ofthe work hasbeen 
significantly improved.Howeverthe authors failed to address my concern that"Allphysiological
changesobserved in miR-146b knockdown micecan beexplained ifreduced miR-146b in theliver
increases SIRT1 level" and did not provide sufficient data to support that their working model of 
regulation of adipogenesis by miR146b-SIRT1-FOXO1pathwayisphysiologicallyandmedically
relevant.
 EMBO MolecularMedicine  PeerReview ProcessFile- EMM-2013-02647
 
 
© EMBO 11
In the revised manuscript,the authors reported thatadministration of LNA-miR-146b indeed 
increase SIRT1 in the liver of mice but argued that "upregulation of hepatic SIRT1 alone is not 
sufficientto improve systemic insulin resistance,dyslipidemia,and hyperinsulinemia".Their
assumption was largely based on information inferred from one particular report (Cell Metab. 2009 
Apr;9(4):327-38.).Butthey failed to citeseveralpublications(PNAS,2007 Jul31;104 (31):12861-6 
and JClin Invest.2011 Nov;121(11):4477-90.)showing thathepaticSirt1 depletion alterssystemic
glucoseand lipid metabolism.
 
In addition,the authors'approach systemically reduced 146b in mosttissues in mice (Fig.S5A).If 
the miR146b-SIRT1pathwayactsinalltissues,thiswillleadtosystemicactivationofSIRT1,
which has been reported to increase fatty acid oxidation and improved metabolic profile (Cell 
Metab.2008Nov;8(5):347-58 and PNAS 2008 Jul15;105(28):9793-8).An overallincreasein fatty 
acid oxidation could deplete lipidsin adipocytesand reduce expression levels of adipocyte-specific 
proteins.ThereforeIthink thattheauthors'datasupportthatmiR146b-SIRT1-FOXO1pathway
regulates adipogenesis in vitro,and their systemic inhibition of miR146b improved glucose and lipid 
metabolism inmice.Butitisunclearhow much thealtered adiposity in vivo can beattributed to the
specific pathway the authors have proposed.In my opinion this can only be resolved by performing 
experimentsin mice with adipose-specific knockoutorknockdown ofmiR146b.
 
 
 
Referee#3 (Commentson Novelty/ModelSystem):
 
Myconcernshaveallbeenwelladdressed.Iamimpressedbytheauthors'effortinperformingextra
experimentsto improve the quality oftheirmanuscript.The novelty remainshigh,and the medical
impact remains high asthesituationsofobesity and therelated insulin resistancearenotimproving. 
 
Referee#3(Remarks):
 
Thisisapieceofnicelyrevisedwork.Itwouldbringuptheattentionofbothmolecularbiologists
and clinicalscientists.
 
 
2nd Revision - authors'response 31 July 2013
 
 
ResponsetoEditorialComments
Pleasefindenclosedrevisedmanuscript“MicroRNA-146b promotesadipogenesisby suppressing 
the SIRT1-FOXO1cascade”.WethanktheReviewersfortheirhelpfulcomments.Theirvaluable
suggestionssignificantly improved the quality and clarity ofourmanuscript.We also profoundly 
appreciate you forthe help and understanding with ourwork. 
WehaveincorporatedtherequestedchangesandprovidedourresponsetotheEditorialcomments,
withthecommentsindicatedinitalics.
 
1)Asyou can see,referee2 agreesthatthedata showsin vitro thatthemiR146b-Sirt1-Foxo1
pathwayregulatesadipogenesis,and in vivo thatsystemicinhibition ofmiR146b improvesglucose
and lipid metabolism.However,thisreferee is stillnotconvinced thatthe axis is shown to control
adipogenesisin mice.Assuch,whileatthispointIwillnotaskyou to perform anyfurther
experiments,unlessyou already have data athand Iwould greatly appreciate ifyou could address
the issue raised in writing and reflect the referee's concern in the results and discussion section of 
the manuscript.
 
WeunderstandtheReviewer#2’sconcernandsuggesttheneedsforfurtherstudyinDiscussionas
below.
Consistently,thestudybyErion etal.(PNAS,2009,106:11288-11293) reported thatdecrease of 
SIRT1inliverandadipocyteeffectivelyreducedwhiteadiposetissuemassandimprovedglucose
tolerance. Although we found systemic knockdown of miR-146b effectively reduced body weight
and adiposity,furtherstudy needsto confirm the directrole ofmiR-146b using by adiposetissue-
specific knockoutofmiR-146b EMBO MolecularMedicine  PeerReview ProcessFile- EMM-2013-02647
 
 
© EMBO 12
 
2)Ihavenoticed thatthemanuscriptdoesnotcontain a microarraysection in thematerialsand 
methods.Itisessentialtotheglobalunderstanding thatallexperimentsaredescribed in themain 
bodyofthemanuscriptincluding microarrayaccession numbers.Pleasemakesurethatall
experimentsare described in the materialand methods(including the microarrayssource,analysis,
data mining and the bioinformatics search).
 
WeperformedmiRNAmicroarrayanalysistosearchinterestingmiRNAswhichweresignificantly
changed by differentiation stimuli.Though the data wasnow shown,we explained how to perform 
miRNAmicroarrayanlaysisin the ‘Supplementary Materials and Method’section.We submitted 
ourarray raw datafileto ArrayExpresswebsiteaccordingtoyoursuggestion.Theaccessionnumber
is E-MTAB-1783.
 
3)Dataofgeneexpressionexperimentsdescribedinsubmittedmanuscripts should be deposited in a 
MIAME-compliantformatwith one ofthe public databases.We would therefore ask you to submit
yourmicroarray data to the ArrayExpressdatabase maintained by the European Bioinformatics
Institute for example.ArrayExpress allows authorsto submittheirdata to a confidentialsection of
the database, where they can be put on hold until the time of publication of the corresponding 
manuscript.Pleaseseehttp:www.ebi.ac.uk/arrayexpress/Submissions/orcontactthesupportteam 
atarrayexpress@ebi.ac.uk for further information.
 
WesubmittedourmicroRNAmicroarraydatatoArrayExpressDBaccordingtoyoursuggestion.
TheaccessionnumberisE-MTAB-1783.Weask thedelay ofthepublicreleasedateofthe
experimentuntilthe publication ofourmanuscript. 
 
 
 
 
 
 
 
 
 
 
 
